# Supplementary material for: Genomic surveillance of SARS-CoV-2 in Weihai, China, march 2022 to march 2023
Source: Front Public Health. 2023 Nov 14;11:1273443. doi: 10.3389/fpubh.2023.1273443 (PMC10682769; doi:10.3389/fpubh.2023.1273443)
Supplement: Supplementary file 1 [file Table_1.XLSX]

## Sheet: Sheet1
Virus name	virus	Collection date	Accession ID
hCoV-19/Shandong/WCDC-001/2022	betacoronavirus	2022-03-08	EPI_ISL_18070333
hCoV-19/Shandong/WCDC-002/2022	betacoronavirus	2022-03-09	EPI_ISL_18070334
hCoV-19/Shandong/WCDC-003/2022	betacoronavirus	2022-03-09	EPI_ISL_18070335
hCoV-19/Shandong/WCDC-004/2022	betacoronavirus	2022-03-09	EPI_ISL_18070336
hCoV-19/Shandong/WCDC-005/2022	betacoronavirus	2022-03-09	EPI_ISL_18070337
hCoV-19/Shandong/WCDC-006/2022	betacoronavirus	2022-03-09	EPI_ISL_18070338
hCoV-19/Shandong/WCDC-007/2022	betacoronavirus	2022-03-09	EPI_ISL_18070339
hCoV-19/Shandong/WCDC-008/2022	betacoronavirus	2022-03-09	EPI_ISL_18070340
hCoV-19/Shandong/WCDC-009/2022	betacoronavirus	2022-03-11	EPI_ISL_18070341
hCoV-19/Shandong/WCDC-010/2022	betacoronavirus	2022-03-11	EPI_ISL_18070342
hCoV-19/Shandong/WCDC-011/2022	betacoronavirus	2022-03-11	EPI_ISL_18070343
hCoV-19/Shandong/WCDC-012/2022	betacoronavirus	2022-03-11	EPI_ISL_18070344
hCoV-19/Shandong/WCDC-013/2022	betacoronavirus	2022-03-11	EPI_ISL_18070345
hCoV-19/Shandong/WCDC-014/2022	betacoronavirus	2022-03-11	EPI_ISL_18070346
hCoV-19/Shandong/WCDC-015/2022	betacoronavirus	2022-03-11	EPI_ISL_18070347
hCoV-19/Shandong/WCDC-016/2022	betacoronavirus	2022-03-11	EPI_ISL_18070348
hCoV-19/Shandong/WCDC-017/2022	betacoronavirus	2022-03-11	EPI_ISL_18070349
hCoV-19/Shandong/WCDC-018/2022	betacoronavirus	2022-03-11	EPI_ISL_18070350
hCoV-19/Shandong/WCDC-019/2022	betacoronavirus	2022-03-11	EPI_ISL_18070351
hCoV-19/Shandong/WCDC-020/2022	betacoronavirus	2022-03-12	EPI_ISL_18070352
hCoV-19/Shandong/WCDC-021/2022	betacoronavirus	2022-03-12	EPI_ISL_18070353
hCoV-19/Shandong/WCDC-022/2022	betacoronavirus	2022-03-12	EPI_ISL_18070354
hCoV-19/Shandong/WCDC-023/2022	betacoronavirus	2022-03-12	EPI_ISL_18070355
hCoV-19/Shandong/WCDC-024/2022	betacoronavirus	2022-03-12	EPI_ISL_18070356
hCoV-19/Shandong/WCDC-025/2022	betacoronavirus	2022-03-12	EPI_ISL_18070357
hCoV-19/Shandong/WCDC-026/2022	betacoronavirus	2022-03-12	EPI_ISL_18070358
hCoV-19/Shandong/WCDC-027/2022	betacoronavirus	2022-03-12	EPI_ISL_18070359
hCoV-19/Shandong/WCDC-028/2022	betacoronavirus	2022-03-12	EPI_ISL_18070360
hCoV-19/Shandong/WCDC-029/2022	betacoronavirus	2022-03-12	EPI_ISL_18070361
hCoV-19/Shandong/WCDC-030/2022	betacoronavirus	2022-03-12	EPI_ISL_18070362
hCoV-19/Shandong/WCDC-031/2022	betacoronavirus	2022-03-13	EPI_ISL_18070363
hCoV-19/Shandong/WCDC-032/2022	betacoronavirus	2022-03-13	EPI_ISL_18070364
hCoV-19/Shandong/WCDC-033/2022	betacoronavirus	2022-03-13	EPI_ISL_18070365
hCoV-19/Shandong/WCDC-034/2022	betacoronavirus	2022-03-13	EPI_ISL_18070366
hCoV-19/Shandong/WCDC-035/2022	betacoronavirus	2022-03-13	EPI_ISL_18070367
hCoV-19/Shandong/WCDC-036/2022	betacoronavirus	2022-03-13	EPI_ISL_18070368
hCoV-19/Shandong/WCDC-037/2022	betacoronavirus	2022-03-13	EPI_ISL_18070369
hCoV-19/Shandong/WCDC-038/2022	betacoronavirus	2022-03-13	EPI_ISL_18070370
hCoV-19/Shandong/WCDC-039/2022	betacoronavirus	2022-03-13	EPI_ISL_18070371
hCoV-19/Shandong/WCDC-040/2022	betacoronavirus	2022-03-13	EPI_ISL_18070372
hCoV-19/Shandong/WCDC-041/2022	betacoronavirus	2022-03-14	EPI_ISL_18070373
hCoV-19/Shandong/WCDC-042/2022	betacoronavirus	2022-03-14	EPI_ISL_18070374
hCoV-19/Shandong/WCDC-043/2022	betacoronavirus	2022-03-14	EPI_ISL_18070375
hCoV-19/Shandong/WCDC-044/2022	betacoronavirus	2022-03-14	EPI_ISL_18070376
hCoV-19/Shandong/WCDC-045/2022	betacoronavirus	2022-03-14	EPI_ISL_18070377
hCoV-19/Shandong/WCDC-046/2022	betacoronavirus	2022-03-14	EPI_ISL_18070378
hCoV-19/Shandong/WCDC-047/2022	betacoronavirus	2022-03-14	EPI_ISL_18070379
hCoV-19/Shandong/WCDC-048/2022	betacoronavirus	2022-03-14	EPI_ISL_18070380
hCoV-19/Shandong/WCDC-049/2022	betacoronavirus	2022-03-14	EPI_ISL_18070381
hCoV-19/Shandong/WCDC-050/2022	betacoronavirus	2022-03-14	EPI_ISL_18070382
hCoV-19/Shandong/WCDC-051/2022	betacoronavirus	2022-03-14	EPI_ISL_18070383
hCoV-19/Shandong/WCDC-052/2022	betacoronavirus	2022-03-14	EPI_ISL_18070384
hCoV-19/Shandong/WCDC-053/2022	betacoronavirus	2022-03-15	EPI_ISL_18070385
hCoV-19/Shandong/WCDC-054/2022	betacoronavirus	2022-03-15	EPI_ISL_18070386
hCoV-19/Shandong/WCDC-055/2022	betacoronavirus	2022-03-16	EPI_ISL_18070387
hCoV-19/Shandong/WCDC-056/2022	betacoronavirus	2022-03-16	EPI_ISL_18070388
hCoV-19/Shandong/WCDC-057/2022	betacoronavirus	2022-03-16	EPI_ISL_18070389
hCoV-19/Shandong/WCDC-058/2022	betacoronavirus	2022-03-16	EPI_ISL_18070390
hCoV-19/Shandong/WCDC-059/2022	betacoronavirus	2022-03-16	EPI_ISL_18070391
hCoV-19/Shandong/WCDC-060/2022	betacoronavirus	2022-03-16	EPI_ISL_18070392
hCoV-19/Shandong/WCDC-061/2022	betacoronavirus	2022-03-16	EPI_ISL_18070393
hCoV-19/Shandong/WCDC-062/2022	betacoronavirus	2022-03-16	EPI_ISL_18070394
hCoV-19/Shandong/WCDC-063/2022	betacoronavirus	2022-03-17	EPI_ISL_18070395
hCoV-19/Shandong/WCDC-064/2022	betacoronavirus	2022-03-17	EPI_ISL_18070396
hCoV-19/Shandong/WCDC-065/2022	betacoronavirus	2022-03-17	EPI_ISL_18070397
hCoV-19/Shandong/WCDC-066/2022	betacoronavirus	2022-03-19	EPI_ISL_18070398
hCoV-19/Shandong/WCDC-067/2022	betacoronavirus	2022-03-19	EPI_ISL_18070399
hCoV-19/Shandong/WCDC-068/2022	betacoronavirus	2022-03-19	EPI_ISL_18070400
hCoV-19/Shandong/WCDC-069/2022	betacoronavirus	2022-03-19	EPI_ISL_18070401
hCoV-19/Shandong/WCDC-070/2022	betacoronavirus	2022-03-19	EPI_ISL_18070402
hCoV-19/Shandong/WCDC-071/2022	betacoronavirus	2022-03-19	EPI_ISL_18070403
hCoV-19/Shandong/WCDC-072/2022	betacoronavirus	2022-03-19	EPI_ISL_18070404
hCoV-19/Shandong/WCDC-073/2022	betacoronavirus	2022-03-19	EPI_ISL_18070405
hCoV-19/Shandong/WCDC-074/2022	betacoronavirus	2022-03-19	EPI_ISL_18070406
hCoV-19/Shandong/WCDC-075/2022	betacoronavirus	2022-03-20	EPI_ISL_18070407
hCoV-19/Shandong/WCDC-076/2022	betacoronavirus	2022-03-20	EPI_ISL_18070408
hCoV-19/Shandong/WCDC-077/2022	betacoronavirus	2022-03-20	EPI_ISL_18070409
hCoV-19/Shandong/WCDC-078/2022	betacoronavirus	2022-03-20	EPI_ISL_18070410
hCoV-19/Shandong/WCDC-079/2022	betacoronavirus	2022-03-20	EPI_ISL_18070411
hCoV-19/Shandong/WCDC-080/2022	betacoronavirus	2022-03-20	EPI_ISL_18070412
hCoV-19/Shandong/WCDC-081/2022	betacoronavirus	2022-03-20	EPI_ISL_18070413
hCoV-19/Shandong/WCDC-082/2022	betacoronavirus	2022-03-20	EPI_ISL_18070414
hCoV-19/Shandong/WCDC-083/2022	betacoronavirus	2022-03-20	EPI_ISL_18070415
hCoV-19/Shandong/WCDC-084/2022	betacoronavirus	2022-03-20	EPI_ISL_18070416
hCoV-19/Shandong/WCDC-085/2022	betacoronavirus	2022-03-20	EPI_ISL_18070417
hCoV-19/Shandong/WCDC-086/2022	betacoronavirus	2022-03-20	EPI_ISL_18070418
hCoV-19/Shandong/WCDC-087/2022	betacoronavirus	2022-03-20	EPI_ISL_18070419
hCoV-19/Shandong/WCDC-088/2022	betacoronavirus	2022-03-22	EPI_ISL_18070420
hCoV-19/Shandong/WCDC-089/2022	betacoronavirus	2022-03-22	EPI_ISL_18070421
hCoV-19/Shandong/WCDC-090/2022	betacoronavirus	2022-03-22	EPI_ISL_18070422
hCoV-19/Shandong/WCDC-091/2022	betacoronavirus	2022-03-22	EPI_ISL_18070423
hCoV-19/Shandong/WCDC-092/2022	betacoronavirus	2022-03-22	EPI_ISL_18070424
hCoV-19/Shandong/WCDC-093/2022	betacoronavirus	2022-03-22	EPI_ISL_18070425
hCoV-19/Shandong/WCDC-094/2022	betacoronavirus	2022-03-22	EPI_ISL_18070426
hCoV-19/Shandong/WCDC-095/2022	betacoronavirus	2022-03-22	EPI_ISL_18070427
hCoV-19/Shandong/WCDC-096/2022	betacoronavirus	2022-03-22	EPI_ISL_18070428
hCoV-19/Shandong/WCDC-097/2022	betacoronavirus	2022-03-22	EPI_ISL_18070429
hCoV-19/Shandong/WCDC-098/2022	betacoronavirus	2022-03-22	EPI_ISL_18070430
hCoV-19/Shandong/WCDC-099/2022	betacoronavirus	2022-03-25	EPI_ISL_18070431
hCoV-19/Shandong/WCDC-100/2022	betacoronavirus	2022-03-25	EPI_ISL_18070432
hCoV-19/Shandong/WCDC-101/2022	betacoronavirus	2022-03-25	EPI_ISL_18070433
hCoV-19/Shandong/WCDC-102/2022	betacoronavirus	2022-03-25	EPI_ISL_18070434
hCoV-19/Shandong/WCDC-103/2022	betacoronavirus	2022-03-25	EPI_ISL_18070435
hCoV-19/Shandong/WCDC-104/2022	betacoronavirus	2022-03-25	EPI_ISL_18070436
hCoV-19/Shandong/WCDC-105/2022	betacoronavirus	2022-03-25	EPI_ISL_18070437
hCoV-19/Shandong/WCDC-106/2022	betacoronavirus	2022-03-25	EPI_ISL_18070438
hCoV-19/Shandong/WCDC-107/2022	betacoronavirus	2022-03-28	EPI_ISL_18070439
hCoV-19/Shandong/WCDC-108/2022	betacoronavirus	2022-03-28	EPI_ISL_18070440
hCoV-19/Shandong/WCDC-109/2022	betacoronavirus	2022-04-01	EPI_ISL_18070441
hCoV-19/Shandong/WCDC-110/2022	betacoronavirus	2022-04-01	EPI_ISL_18070442
hCoV-19/Shandong/WCDC-111/2022	betacoronavirus	2022-04-06	EPI_ISL_18070443
hCoV-19/Shandong/WCDC-112/2022	betacoronavirus	2022-04-06	EPI_ISL_18070444
hCoV-19/Shandong/WCDC-113/2022	betacoronavirus	2022-04-06	EPI_ISL_18070445
hCoV-19/Shandong/WCDC-114/2022	betacoronavirus	2022-04-06	EPI_ISL_18070446
hCoV-19/Shandong/WCDC-115/2022	betacoronavirus	2022-04-09	EPI_ISL_18070447
hCoV-19/Shandong/WCDC-116/2022	betacoronavirus	2022-04-09	EPI_ISL_18070448
hCoV-19/Shandong/WCDC-117/2022	betacoronavirus	2022-04-09	EPI_ISL_18070449
hCoV-19/Shandong/WCDC-118/2022	betacoronavirus	2022-04-09	EPI_ISL_18070450
hCoV-19/Shandong/WCDC-119/2022	betacoronavirus	2022-04-09	EPI_ISL_18070451
hCoV-19/Shandong/WCDC-120/2022	betacoronavirus	2022-04-09	EPI_ISL_18070452
hCoV-19/Shandong/WCDC-121/2022	betacoronavirus	2022-04-09	EPI_ISL_18070453
hCoV-19/Shandong/WCDC-122/2022	betacoronavirus	2022-04-09	EPI_ISL_18070454
hCoV-19/Shandong/WCDC-123/2022	betacoronavirus	2022-04-09	EPI_ISL_18070455
hCoV-19/Shandong/WCDC-124/2022	betacoronavirus	2022-04-09	EPI_ISL_18070456
hCoV-19/Shandong/WCDC-125/2022	betacoronavirus	2022-04-09	EPI_ISL_18070457
hCoV-19/Shandong/WCDC-126/2022	betacoronavirus	2022-04-09	EPI_ISL_18070458
hCoV-19/Shandong/WCDC-127/2022	betacoronavirus	2022-04-09	EPI_ISL_18070459
hCoV-19/Shandong/WCDC-128/2022	betacoronavirus	2022-04-09	EPI_ISL_18070460
hCoV-19/Shandong/WCDC-129/2022	betacoronavirus	2022-04-16	EPI_ISL_18070461
hCoV-19/Shandong/WCDC-130/2022	betacoronavirus	2022-04-16	EPI_ISL_18070462
hCoV-19/Shandong/WCDC-131/2022	betacoronavirus	2022-04-16	EPI_ISL_18070463
hCoV-19/Shandong/WCDC-132/2022	betacoronavirus	2022-04-16	EPI_ISL_18070464
hCoV-19/Shandong/WCDC-133/2022	betacoronavirus	2022-06-01	EPI_ISL_18070465
hCoV-19/Shandong/WCDC-134/2022	betacoronavirus	2022-06-01	EPI_ISL_18070466
hCoV-19/Shandong/WCDC-135/2022	betacoronavirus	2022-06-01	EPI_ISL_18070467
hCoV-19/Shandong/WCDC-136/2022	betacoronavirus	2022-06-01	EPI_ISL_18070468
hCoV-19/Shandong/WCDC-137/2022	betacoronavirus	2022-06-03	EPI_ISL_18070469
hCoV-19/Shandong/WCDC-138/2022	betacoronavirus	2022-06-03	EPI_ISL_18070470
hCoV-19/Shandong/WCDC-139/2022	betacoronavirus	2022-06-03	EPI_ISL_18070471
hCoV-19/Shandong/WCDC-140/2022	betacoronavirus	2022-06-03	EPI_ISL_18070472
hCoV-19/Shandong/WCDC-141/2022	betacoronavirus	2022-06-03	EPI_ISL_18070473
hCoV-19/Shandong/WCDC-142/2022	betacoronavirus	2022-06-10	EPI_ISL_18070474
hCoV-19/Shandong/WCDC-143/2022	betacoronavirus	2022-06-10	EPI_ISL_18070475
hCoV-19/Shandong/WCDC-144/2022	betacoronavirus	2022-06-10	EPI_ISL_18070476
hCoV-19/Shandong/WCDC-145/2022	betacoronavirus	2022-06-10	EPI_ISL_18070477
hCoV-19/Shandong/WCDC-146/2022	betacoronavirus	2022-06-10	EPI_ISL_18070478
hCoV-19/Shandong/WCDC-147/2022	betacoronavirus	2022-07-09	EPI_ISL_18070479
hCoV-19/Shandong/WCDC-148/2022	betacoronavirus	2022-07-24	EPI_ISL_18070480
hCoV-19/Shandong/WCDC-149/2022	betacoronavirus	2022-08-15	EPI_ISL_18070481
hCoV-19/Shandong/WCDC-150/2022	betacoronavirus	2022-08-15	EPI_ISL_18070482
hCoV-19/Shandong/WCDC-151/2022	betacoronavirus	2022-08-15	EPI_ISL_18070483
hCoV-19/Shandong/WCDC-152/2022	betacoronavirus	2022-08-15	EPI_ISL_18070484
hCoV-19/Shandong/WCDC-153/2022	betacoronavirus	2022-08-17	EPI_ISL_18070485
hCoV-19/Shandong/WCDC-154/2022	betacoronavirus	2022-08-17	EPI_ISL_18070486
hCoV-19/Shandong/WCDC-155/2022	betacoronavirus	2022-08-19	EPI_ISL_18070487
hCoV-19/Shandong/WCDC-156/2022	betacoronavirus	2022-08-19	EPI_ISL_18070488
hCoV-19/Shandong/WCDC-157/2022	betacoronavirus	2022-08-19	EPI_ISL_18070489
hCoV-19/Shandong/WCDC-158/2022	betacoronavirus	2022-08-19	EPI_ISL_18070490
hCoV-19/Shandong/WCDC-159/2022	betacoronavirus	2022-08-30	EPI_ISL_18070491
hCoV-19/Shandong/WCDC-160/2022	betacoronavirus	2022-08-30	EPI_ISL_18070492
hCoV-19/Shandong/WCDC-161/2022	betacoronavirus	2022-08-30	EPI_ISL_18070493
hCoV-19/Shandong/WCDC-162/2022	betacoronavirus	2022-08-30	EPI_ISL_18070494
hCoV-19/Shandong/WCDC-163/2022	betacoronavirus	2022-08-30	EPI_ISL_18070495
hCoV-19/Shandong/WCDC-164/2022	betacoronavirus	2022-09-02	EPI_ISL_18070496
hCoV-19/Shandong/WCDC-165/2022	betacoronavirus	2022-09-02	EPI_ISL_18070497
hCoV-19/Shandong/WCDC-166/2022	betacoronavirus	2022-09-20	EPI_ISL_18070498
hCoV-19/Shandong/WCDC-167/2022	betacoronavirus	2022-09-20	EPI_ISL_18070499
hCoV-19/Shandong/WCDC-168/2022	betacoronavirus	2022-09-22	EPI_ISL_18070500
hCoV-19/Shandong/WCDC-169/2022	betacoronavirus	2022-09-22	EPI_ISL_18070501
hCoV-19/Shandong/WCDC-170/2022	betacoronavirus	2022-09-23	EPI_ISL_18070502
hCoV-19/Shandong/WCDC-171/2022	betacoronavirus	2022-10-18	EPI_ISL_18070503
hCoV-19/Shandong/WCDC-172/2022	betacoronavirus	2022-10-25	EPI_ISL_18070504
hCoV-19/Shandong/WCDC-173/2022	betacoronavirus	2022-10-25	EPI_ISL_18070505
hCoV-19/Shandong/WCDC-174/2022	betacoronavirus	2022-10-27	EPI_ISL_18070506
hCoV-19/Shandong/WCDC-175/2022	betacoronavirus	2022-10-27	EPI_ISL_18070507
hCoV-19/Shandong/WCDC-176/2022	betacoronavirus	2022-10-27	EPI_ISL_18070508
hCoV-19/Shandong/WCDC-177/2022	betacoronavirus	2022-10-27	EPI_ISL_18070509
hCoV-19/Shandong/WCDC-178/2022	betacoronavirus	2022-10-27	EPI_ISL_18070510
hCoV-19/Shandong/WCDC-179/2022	betacoronavirus	2022-10-27	EPI_ISL_18070511
hCoV-19/Shandong/WCDC-180/2022	betacoronavirus	2022-10-27	EPI_ISL_18070512
hCoV-19/Shandong/WCDC-181/2022	betacoronavirus	2022-10-27	EPI_ISL_18070513
hCoV-19/Shandong/WCDC-182/2022	betacoronavirus	2022-10-27	EPI_ISL_18070514
hCoV-19/Shandong/WCDC-183/2022	betacoronavirus	2022-10-27	EPI_ISL_18070515
hCoV-19/Shandong/WCDC-184/2022	betacoronavirus	2022-10-27	EPI_ISL_18070516
hCoV-19/Shandong/WCDC-185/2022	betacoronavirus	2022-10-29	EPI_ISL_18070517
hCoV-19/Shandong/WCDC-186/2022	betacoronavirus	2022-10-29	EPI_ISL_18070518
hCoV-19/Shandong/WCDC-187/2022	betacoronavirus	2022-10-29	EPI_ISL_18070519
hCoV-19/Shandong/WCDC-188/2022	betacoronavirus	2022-10-29	EPI_ISL_18070520
hCoV-19/Shandong/WCDC-189/2022	betacoronavirus	2022-10-29	EPI_ISL_18070521
hCoV-19/Shandong/WCDC-190/2022	betacoronavirus	2022-10-29	EPI_ISL_18070522
hCoV-19/Shandong/WCDC-191/2022	betacoronavirus	2022-10-29	EPI_ISL_18070523
hCoV-19/Shandong/WCDC-192/2022	betacoronavirus	2022-10-29	EPI_ISL_18070524
hCoV-19/Shandong/WCDC-193/2022	betacoronavirus	2022-10-29	EPI_ISL_18070525
hCoV-19/Shandong/WCDC-194/2022	betacoronavirus	2022-10-29	EPI_ISL_18070526
hCoV-19/Shandong/WCDC-195/2022	betacoronavirus	2022-10-29	EPI_ISL_18070527
hCoV-19/Shandong/WCDC-196/2022	betacoronavirus	2022-11-04	EPI_ISL_18070528
hCoV-19/Shandong/WCDC-197/2022	betacoronavirus	2022-11-04	EPI_ISL_18070529
hCoV-19/Shandong/WCDC-198/2022	betacoronavirus	2022-11-12	EPI_ISL_18070530
hCoV-19/Shandong/WCDC-199/2022	betacoronavirus	2022-11-12	EPI_ISL_18070531
hCoV-19/Shandong/WCDC-200/2022	betacoronavirus	2022-11-12	EPI_ISL_18070532
hCoV-19/Shandong/WCDC-201/2022	betacoronavirus	2022-11-15	EPI_ISL_18070533
hCoV-19/Shandong/WCDC-202/2022	betacoronavirus	2022-11-16	EPI_ISL_18070534
hCoV-19/Shandong/WCDC-203/2022	betacoronavirus	2022-11-16	EPI_ISL_18070535
hCoV-19/Shandong/WCDC-204/2022	betacoronavirus	2022-11-16	EPI_ISL_18070536
hCoV-19/Shandong/WCDC-205/2022	betacoronavirus	2022-11-17	EPI_ISL_18070537
hCoV-19/Shandong/WCDC-206/2022	betacoronavirus	2022-11-18	EPI_ISL_18070538
hCoV-19/Shandong/WCDC-207/2022	betacoronavirus	2022-11-18	EPI_ISL_18070539
hCoV-19/Shandong/WCDC-208/2022	betacoronavirus	2022-11-18	EPI_ISL_18070540
hCoV-19/Shandong/WCDC-209/2022	betacoronavirus	2022-11-18	EPI_ISL_18070541
hCoV-19/Shandong/WCDC-210/2022	betacoronavirus	2022-11-18	EPI_ISL_18070542
hCoV-19/Shandong/WCDC-211/2022	betacoronavirus	2022-11-18	EPI_ISL_18070543
hCoV-19/Shandong/WCDC-212/2022	betacoronavirus	2022-11-18	EPI_ISL_18070544
hCoV-19/Shandong/WCDC-213/2022	betacoronavirus	2022-11-18	EPI_ISL_18070545
hCoV-19/Shandong/WCDC-214/2022	betacoronavirus	2022-11-18	EPI_ISL_18070546
hCoV-19/Shandong/WCDC-215/2022	betacoronavirus	2022-11-20	EPI_ISL_18070547
hCoV-19/Shandong/WCDC-216/2022	betacoronavirus	2022-11-20	EPI_ISL_18070548
hCoV-19/Shandong/WCDC-217/2022	betacoronavirus	2022-11-20	EPI_ISL_18070549
hCoV-19/Shandong/WCDC-218/2022	betacoronavirus	2022-11-25	EPI_ISL_18070550
hCoV-19/Shandong/WCDC-219/2022	betacoronavirus	2022-11-25	EPI_ISL_18070551
hCoV-19/Shandong/WCDC-220/2022	betacoronavirus	2022-11-25	EPI_ISL_18070552
hCoV-19/Shandong/WCDC-221/2022	betacoronavirus	2022-11-25	EPI_ISL_18070553
hCoV-19/Shandong/WCDC-222/2022	betacoronavirus	2022-11-25	EPI_ISL_18070554
hCoV-19/Shandong/WCDC-223/2022	betacoronavirus	2022-11-25	EPI_ISL_18070555
hCoV-19/Shandong/WCDC-224/2022	betacoronavirus	2022-11-25	EPI_ISL_18070556
hCoV-19/Shandong/WCDC-225/2022	betacoronavirus	2022-11-25	EPI_ISL_18070557
hCoV-19/Shandong/WCDC-226/2022	betacoronavirus	2022-11-25	EPI_ISL_18070558
hCoV-19/Shandong/WCDC-227/2022	betacoronavirus	2022-11-25	EPI_ISL_18070559
hCoV-19/Shandong/WCDC-228/2022	betacoronavirus	2022-11-25	EPI_ISL_18070560
hCoV-19/Shandong/WCDC-229/2022	betacoronavirus	2022-11-25	EPI_ISL_18070561
hCoV-19/Shandong/WCDC-230/2022	betacoronavirus	2022-11-25	EPI_ISL_18070562
hCoV-19/Shandong/WCDC-231/2022	betacoronavirus	2022-11-25	EPI_ISL_18070563
hCoV-19/Shandong/WCDC-232/2022	betacoronavirus	2022-11-25	EPI_ISL_18070564
hCoV-19/Shandong/WCDC-233/2022	betacoronavirus	2022-11-25	EPI_ISL_18070565
hCoV-19/Shandong/WCDC-234/2022	betacoronavirus	2022-11-25	EPI_ISL_18070566
hCoV-19/Shandong/WCDC-235/2022	betacoronavirus	2022-11-25	EPI_ISL_18070567
hCoV-19/Shandong/WCDC-236/2022	betacoronavirus	2022-11-28	EPI_ISL_18070568
hCoV-19/Shandong/WCDC-237/2022	betacoronavirus	2022-11-28	EPI_ISL_18070569
hCoV-19/Shandong/WCDC-238/2022	betacoronavirus	2022-11-28	EPI_ISL_18070570
hCoV-19/Shandong/WCDC-239/2022	betacoronavirus	2022-11-28	EPI_ISL_18070571
hCoV-19/Shandong/WCDC-240/2022	betacoronavirus	2022-11-28	EPI_ISL_18070572
hCoV-19/Shandong/WCDC-241/2022	betacoronavirus	2022-11-28	EPI_ISL_18070573
hCoV-19/Shandong/WCDC-242/2022	betacoronavirus	2022-11-28	EPI_ISL_18070574
hCoV-19/Shandong/WCDC-243/2022	betacoronavirus	2022-11-28	EPI_ISL_18070575
hCoV-19/Shandong/WCDC-244/2022	betacoronavirus	2022-11-28	EPI_ISL_18070576
hCoV-19/Shandong/WCDC-245/2022	betacoronavirus	2022-11-28	EPI_ISL_18070577
hCoV-19/Shandong/WCDC-246/2022	betacoronavirus	2022-11-28	EPI_ISL_18070578
hCoV-19/Shandong/WCDC-247/2022	betacoronavirus	2022-11-28	EPI_ISL_18070579
hCoV-19/Shandong/WCDC-248/2022	betacoronavirus	2022-11-28	EPI_ISL_18070580
hCoV-19/Shandong/WCDC-249/2022	betacoronavirus	2022-11-28	EPI_ISL_18070581
hCoV-19/Shandong/WCDC-250/2022	betacoronavirus	2022-11-28	EPI_ISL_18070582
hCoV-19/Shandong/WCDC-251/2022	betacoronavirus	2022-11-28	EPI_ISL_18070583
hCoV-19/Shandong/WCDC-252/2022	betacoronavirus	2022-11-28	EPI_ISL_18070584
hCoV-19/Shandong/WCDC-253/2022	betacoronavirus	2022-11-30	EPI_ISL_18070585
hCoV-19/Shandong/WCDC-254/2022	betacoronavirus	2022-11-30	EPI_ISL_18070586
hCoV-19/Shandong/WCDC-255/2022	betacoronavirus	2022-11-30	EPI_ISL_18070587
hCoV-19/Shandong/WCDC-256/2022	betacoronavirus	2022-11-30	EPI_ISL_18070588
hCoV-19/Shandong/WCDC-257/2022	betacoronavirus	2022-11-30	EPI_ISL_18070589
hCoV-19/Shandong/WCDC-258/2022	betacoronavirus	2022-11-30	EPI_ISL_18070590
hCoV-19/Shandong/WCDC-259/2022	betacoronavirus	2022-11-30	EPI_ISL_18070591
hCoV-19/Shandong/WCDC-260/2022	betacoronavirus	2022-11-30	EPI_ISL_18070592
hCoV-19/Shandong/WCDC-261/2022	betacoronavirus	2022-11-30	EPI_ISL_18070593
hCoV-19/Shandong/WCDC-262/2022	betacoronavirus	2022-11-30	EPI_ISL_18070594
hCoV-19/Shandong/WCDC-263/2022	betacoronavirus	2022-11-30	EPI_ISL_18070595
hCoV-19/Shandong/WCDC-264/2022	betacoronavirus	2022-11-30	EPI_ISL_18070596
hCoV-19/Shandong/WCDC-265/2022	betacoronavirus	2022-11-30	EPI_ISL_18070597
hCoV-19/Shandong/WCDC-266/2022	betacoronavirus	2022-11-30	EPI_ISL_18070598
hCoV-19/Shandong/WCDC-267/2022	betacoronavirus	2022-11-30	EPI_ISL_18070599
hCoV-19/Shandong/WCDC-268/2022	betacoronavirus	2022-11-30	EPI_ISL_18070600
hCoV-19/Shandong/WCDC-269/2022	betacoronavirus	2022-11-30	EPI_ISL_18070601
hCoV-19/Shandong/WCDC-270/2022	betacoronavirus	2022-12-03	EPI_ISL_18070602
hCoV-19/Shandong/WCDC-271/2022	betacoronavirus	2022-12-03	EPI_ISL_18070603
hCoV-19/Shandong/WCDC-272/2022	betacoronavirus	2022-12-03	EPI_ISL_18070604
hCoV-19/Shandong/WCDC-273/2022	betacoronavirus	2022-12-03	EPI_ISL_18070605
hCoV-19/Shandong/WCDC-274/2022	betacoronavirus	2022-12-05	EPI_ISL_18070606
hCoV-19/Shandong/WCDC-275/2022	betacoronavirus	2022-12-05	EPI_ISL_18070607
hCoV-19/Shandong/WCDC-276/2022	betacoronavirus	2022-12-05	EPI_ISL_18070608
hCoV-19/Shandong/WCDC-277/2022	betacoronavirus	2022-12-05	EPI_ISL_18070609
hCoV-19/Shandong/WCDC-278/2022	betacoronavirus	2022-12-16	EPI_ISL_18070610
hCoV-19/Shandong/WCDC-279/2022	betacoronavirus	2022-12-16	EPI_ISL_18070611
hCoV-19/Shandong/WCDC-280/2022	betacoronavirus	2022-12-16	EPI_ISL_18070612
hCoV-19/Shandong/WCDC-281/2022	betacoronavirus	2022-12-16	EPI_ISL_18070613
hCoV-19/Shandong/WCDC-282/2022	betacoronavirus	2022-12-16	EPI_ISL_18070614
hCoV-19/Shandong/WCDC-283/2022	betacoronavirus	2022-12-16	EPI_ISL_18070615
hCoV-19/Shandong/WCDC-284/2022	betacoronavirus	2022-12-16	EPI_ISL_18070616
hCoV-19/Shandong/WCDC-285/2022	betacoronavirus	2022-12-16	EPI_ISL_18070617
hCoV-19/Shandong/WCDC-286/2022	betacoronavirus	2022-12-16	EPI_ISL_18070618
hCoV-19/Shandong/WCDC-287/2022	betacoronavirus	2022-12-16	EPI_ISL_18070619
hCoV-19/Shandong/WCDC-288/2022	betacoronavirus	2022-12-16	EPI_ISL_18070620
hCoV-19/Shandong/WCDC-289/2022	betacoronavirus	2022-12-16	EPI_ISL_18070621
hCoV-19/Shandong/WCDC-290/2022	betacoronavirus	2022-12-16	EPI_ISL_18070622
hCoV-19/Shandong/WCDC-291/2022	betacoronavirus	2022-12-16	EPI_ISL_18070623
hCoV-19/Shandong/WCDC-292/2022	betacoronavirus	2022-12-16	EPI_ISL_18070624
hCoV-19/Shandong/WCDC-293/2022	betacoronavirus	2022-12-16	EPI_ISL_18070625
hCoV-19/Shandong/WCDC-294/2022	betacoronavirus	2022-12-16	EPI_ISL_18070626
hCoV-19/Shandong/WCDC-295/2022	betacoronavirus	2022-12-16	EPI_ISL_18070627
hCoV-19/Shandong/WCDC-296/2022	betacoronavirus	2022-12-16	EPI_ISL_18070628
hCoV-19/Shandong/WCDC-297/2022	betacoronavirus	2022-12-16	EPI_ISL_18070629
hCoV-19/Shandong/WCDC-298/2022	betacoronavirus	2022-12-16	EPI_ISL_18070630
hCoV-19/Shandong/WCDC-299/2022	betacoronavirus	2022-12-16	EPI_ISL_18070631
hCoV-19/Shandong/WCDC-300/2022	betacoronavirus	2022-12-16	EPI_ISL_18070632
hCoV-19/Shandong/WCDC-301/2022	betacoronavirus	2022-12-16	EPI_ISL_18070633
hCoV-19/Shandong/WCDC-302/2022	betacoronavirus	2022-12-16	EPI_ISL_18070634
hCoV-19/Shandong/WCDC-303/2022	betacoronavirus	2022-12-16	EPI_ISL_18070635
hCoV-19/Shandong/WCDC-304/2022	betacoronavirus	2022-12-16	EPI_ISL_18070636
hCoV-19/Shandong/WCDC-305/2022	betacoronavirus	2022-12-16	EPI_ISL_18070637
hCoV-19/Shandong/WCDC-306/2022	betacoronavirus	2022-12-16	EPI_ISL_18070638
hCoV-19/Shandong/WCDC-307/2022	betacoronavirus	2022-12-16	EPI_ISL_18070639
hCoV-19/Shandong/WCDC-308/2022	betacoronavirus	2022-12-30	EPI_ISL_18070640
hCoV-19/Shandong/WCDC-309/2022	betacoronavirus	2022-12-30	EPI_ISL_18070641
hCoV-19/Shandong/WCDC-310/2022	betacoronavirus	2022-12-30	EPI_ISL_18070642
hCoV-19/Shandong/WCDC-311/2022	betacoronavirus	2022-12-30	EPI_ISL_18070643
hCoV-19/Shandong/WCDC-312/2022	betacoronavirus	2022-12-30	EPI_ISL_18070644
hCoV-19/Shandong/WCDC-313/2022	betacoronavirus	2022-12-30	EPI_ISL_18070645
hCoV-19/Shandong/WCDC-314/2022	betacoronavirus	2022-12-30	EPI_ISL_18070646
hCoV-19/Shandong/WCDC-315/2022	betacoronavirus	2022-12-30	EPI_ISL_18070647
hCoV-19/Shandong/WCDC-316/2022	betacoronavirus	2022-12-30	EPI_ISL_18070648
hCoV-19/Shandong/WCDC-317/2022	betacoronavirus	2022-12-30	EPI_ISL_18070649
hCoV-19/Shandong/WCDC-318/2022	betacoronavirus	2022-12-30	EPI_ISL_18070650
hCoV-19/Shandong/WCDC-319/2022	betacoronavirus	2022-12-30	EPI_ISL_18070651
hCoV-19/Shandong/WCDC-320/2022	betacoronavirus	2022-12-30	EPI_ISL_18070652
hCoV-19/Shandong/WCDC-321/2022	betacoronavirus	2022-12-30	EPI_ISL_18070653
hCoV-19/Shandong/WCDC-322/2022	betacoronavirus	2022-12-30	EPI_ISL_18070654
hCoV-19/Shandong/WCDC-323/2022	betacoronavirus	2022-12-30	EPI_ISL_18070655
hCoV-19/Shandong/WCDC-324/2022	betacoronavirus	2022-12-30	EPI_ISL_18070656
hCoV-19/Shandong/WCDC-325/2022	betacoronavirus	2022-12-30	EPI_ISL_18070657
hCoV-19/Shandong/WCDC-326/2022	betacoronavirus	2022-12-30	EPI_ISL_18070658
hCoV-19/Shandong/WCDC-327/2022	betacoronavirus	2022-12-30	EPI_ISL_18070659
hCoV-19/Shandong/WCDC-328/2022	betacoronavirus	2022-12-30	EPI_ISL_18070660
hCoV-19/Shandong/WCDC-329/2022	betacoronavirus	2022-12-30	EPI_ISL_18070661
hCoV-19/Shandong/WCDC-330/2022	betacoronavirus	2022-12-30	EPI_ISL_18070662
hCoV-19/Shandong/WCDC-331/2022	betacoronavirus	2022-12-30	EPI_ISL_18070663
hCoV-19/Shandong/WCDC-001/2023	betacoronavirus	2023-01-03	EPI_ISL_18070664
hCoV-19/Shandong/WCDC-002/2023	betacoronavirus	2023-01-03	EPI_ISL_18070665
hCoV-19/Shandong/WCDC-003/2023	betacoronavirus	2023-01-03	EPI_ISL_18070666
hCoV-19/Shandong/WCDC-004/2023	betacoronavirus	2023-01-03	EPI_ISL_18070667
hCoV-19/Shandong/WCDC-005/2023	betacoronavirus	2023-01-03	EPI_ISL_18070668
hCoV-19/Shandong/WCDC-006/2023	betacoronavirus	2023-01-03	EPI_ISL_18070669
hCoV-19/Shandong/WCDC-007/2023	betacoronavirus	2023-01-03	EPI_ISL_18070670
hCoV-19/Shandong/WCDC-008/2023	betacoronavirus	2023-01-03	EPI_ISL_18070671
hCoV-19/Shandong/WCDC-009/2023	betacoronavirus	2023-01-03	EPI_ISL_18070672
hCoV-19/Shandong/WCDC-010/2023	betacoronavirus	2023-01-03	EPI_ISL_18070673
hCoV-19/Shandong/WCDC-011/2023	betacoronavirus	2023-01-03	EPI_ISL_18070674
hCoV-19/Shandong/WCDC-012/2023	betacoronavirus	2023-01-03	EPI_ISL_18070675
hCoV-19/Shandong/WCDC-013/2023	betacoronavirus	2023-01-03	EPI_ISL_18070676
hCoV-19/Shandong/WCDC-014/2023	betacoronavirus	2023-01-03	EPI_ISL_18070677
hCoV-19/Shandong/WCDC-015/2023	betacoronavirus	2023-01-03	EPI_ISL_18070678
hCoV-19/Shandong/WCDC-016/2023	betacoronavirus	2023-01-03	EPI_ISL_18070679
hCoV-19/Shandong/WCDC-017/2023	betacoronavirus	2023-01-03	EPI_ISL_18070680
hCoV-19/Shandong/WCDC-018/2023	betacoronavirus	2023-01-03	EPI_ISL_18070681
hCoV-19/Shandong/WCDC-019/2023	betacoronavirus	2023-01-03	EPI_ISL_18070682
hCoV-19/Shandong/WCDC-020/2023	betacoronavirus	2023-01-03	EPI_ISL_18070683
hCoV-19/Shandong/WCDC-021/2023	betacoronavirus	2023-01-03	EPI_ISL_18070684
hCoV-19/Shandong/WCDC-022/2023	betacoronavirus	2023-01-03	EPI_ISL_18070685
hCoV-19/Shandong/WCDC-023/2023	betacoronavirus	2023-01-03	EPI_ISL_18070686
hCoV-19/Shandong/WCDC-024/2023	betacoronavirus	2023-01-03	EPI_ISL_18070687
hCoV-19/Shandong/WCDC-025/2023	betacoronavirus	2023-01-13	EPI_ISL_18070688
hCoV-19/Shandong/WCDC-026/2023	betacoronavirus	2023-01-13	EPI_ISL_18070689
hCoV-19/Shandong/WCDC-027/2023	betacoronavirus	2023-01-13	EPI_ISL_18070690
hCoV-19/Shandong/WCDC-028/2023	betacoronavirus	2023-01-13	EPI_ISL_18070691
hCoV-19/Shandong/WCDC-029/2023	betacoronavirus	2023-01-13	EPI_ISL_18070692
hCoV-19/Shandong/WCDC-030/2023	betacoronavirus	2023-01-13	EPI_ISL_18070693
hCoV-19/Shandong/WCDC-031/2023	betacoronavirus	2023-01-13	EPI_ISL_18070694
hCoV-19/Shandong/WCDC-032/2023	betacoronavirus	2023-01-13	EPI_ISL_18070695
hCoV-19/Shandong/WCDC-033/2023	betacoronavirus	2023-01-13	EPI_ISL_18070696
hCoV-19/Shandong/WCDC-034/2023	betacoronavirus	2023-01-13	EPI_ISL_18070697
hCoV-19/Shandong/WCDC-035/2023	betacoronavirus	2023-01-13	EPI_ISL_18070698
hCoV-19/Shandong/WCDC-036/2023	betacoronavirus	2023-01-13	EPI_ISL_18070699
hCoV-19/Shandong/WCDC-037/2023	betacoronavirus	2023-01-13	EPI_ISL_18070700
hCoV-19/Shandong/WCDC-038/2023	betacoronavirus	2023-01-13	EPI_ISL_18070701
hCoV-19/Shandong/WCDC-039/2023	betacoronavirus	2023-01-13	EPI_ISL_18070702
hCoV-19/Shandong/WCDC-040/2023	betacoronavirus	2023-01-13	EPI_ISL_18070703
hCoV-19/Shandong/WCDC-041/2023	betacoronavirus	2023-01-13	EPI_ISL_18070704
hCoV-19/Shandong/WCDC-042/2023	betacoronavirus	2023-01-13	EPI_ISL_18070705
hCoV-19/Shandong/WCDC-043/2023	betacoronavirus	2023-01-13	EPI_ISL_18070706
hCoV-19/Shandong/WCDC-044/2023	betacoronavirus	2023-01-13	EPI_ISL_18070707
hCoV-19/Shandong/WCDC-045/2023	betacoronavirus	2023-01-13	EPI_ISL_18070708
hCoV-19/Shandong/WCDC-046/2023	betacoronavirus	2023-01-13	EPI_ISL_18070709
hCoV-19/Shandong/WCDC-047/2023	betacoronavirus	2023-01-20	EPI_ISL_18070710
hCoV-19/Shandong/WCDC-048/2023	betacoronavirus	2023-01-20	EPI_ISL_18070711
hCoV-19/Shandong/WCDC-049/2023	betacoronavirus	2023-01-20	EPI_ISL_18070712
hCoV-19/Shandong/WCDC-050/2023	betacoronavirus	2023-01-20	EPI_ISL_18070713
hCoV-19/Shandong/WCDC-051/2023	betacoronavirus	2023-01-20	EPI_ISL_18070714
hCoV-19/Shandong/WCDC-052/2023	betacoronavirus	2023-01-20	EPI_ISL_18070715
hCoV-19/Shandong/WCDC-053/2023	betacoronavirus	2023-01-20	EPI_ISL_18070716
hCoV-19/Shandong/WCDC-054/2023	betacoronavirus	2023-01-20	EPI_ISL_18070717
hCoV-19/Shandong/WCDC-055/2023	betacoronavirus	2023-01-20	EPI_ISL_18070718
hCoV-19/Shandong/WCDC-056/2023	betacoronavirus	2023-01-20	EPI_ISL_18070719
hCoV-19/Shandong/WCDC-057/2023	betacoronavirus	2023-01-20	EPI_ISL_18070720
hCoV-19/Shandong/WCDC-058/2023	betacoronavirus	2023-01-20	EPI_ISL_18070721
hCoV-19/Shandong/WCDC-059/2023	betacoronavirus	2023-01-20	EPI_ISL_18070722
hCoV-19/Shandong/WCDC-060/2023	betacoronavirus	2023-01-20	EPI_ISL_18070723
hCoV-19/Shandong/WCDC-061/2023	betacoronavirus	2023-01-20	EPI_ISL_18070724
hCoV-19/Shandong/WCDC-062/2023	betacoronavirus	2023-01-20	EPI_ISL_18070725
hCoV-19/Shandong/WCDC-063/2023	betacoronavirus	2023-01-28	EPI_ISL_18070726
hCoV-19/Shandong/WCDC-064/2023	betacoronavirus	2023-01-28	EPI_ISL_18070727
hCoV-19/Shandong/WCDC-065/2023	betacoronavirus	2023-01-28	EPI_ISL_18070728
hCoV-19/Shandong/WCDC-066/2023	betacoronavirus	2023-01-28	EPI_ISL_18070729
hCoV-19/Shandong/WCDC-067/2023	betacoronavirus	2023-01-28	EPI_ISL_18070730
hCoV-19/Shandong/WCDC-068/2023	betacoronavirus	2023-01-28	EPI_ISL_18070731
hCoV-19/Shandong/WCDC-069/2023	betacoronavirus	2023-01-28	EPI_ISL_18070732
hCoV-19/Shandong/WCDC-070/2023	betacoronavirus	2023-01-28	EPI_ISL_18070733
hCoV-19/Shandong/WCDC-071/2023	betacoronavirus	2023-01-28	EPI_ISL_18070734
hCoV-19/Shandong/WCDC-072/2023	betacoronavirus	2023-01-28	EPI_ISL_18070735
hCoV-19/Shandong/WCDC-073/2023	betacoronavirus	2023-01-28	EPI_ISL_18070736
hCoV-19/Shandong/WCDC-074/2023	betacoronavirus	2023-01-28	EPI_ISL_18070737
hCoV-19/Shandong/WCDC-075/2023	betacoronavirus	2023-01-28	EPI_ISL_18070738
hCoV-19/Shandong/WCDC-076/2023	betacoronavirus	2023-01-28	EPI_ISL_18070739
hCoV-19/Shandong/WCDC-077/2023	betacoronavirus	2023-01-28	EPI_ISL_18070740
hCoV-19/Shandong/WCDC-078/2023	betacoronavirus	2023-01-28	EPI_ISL_18070741
hCoV-19/Shandong/WCDC-079/2023	betacoronavirus	2023-02-03	EPI_ISL_18070742
hCoV-19/Shandong/WCDC-080/2023	betacoronavirus	2023-02-03	EPI_ISL_18070743
hCoV-19/Shandong/WCDC-081/2023	betacoronavirus	2023-02-03	EPI_ISL_18070744
hCoV-19/Shandong/WCDC-082/2023	betacoronavirus	2023-02-03	EPI_ISL_18070745
hCoV-19/Shandong/WCDC-083/2023	betacoronavirus	2023-02-03	EPI_ISL_18070746
hCoV-19/Shandong/WCDC-084/2023	betacoronavirus	2023-02-03	EPI_ISL_18070747
hCoV-19/Shandong/WCDC-085/2023	betacoronavirus	2023-02-03	EPI_ISL_18070748
hCoV-19/Shandong/WCDC-086/2023	betacoronavirus	2023-02-03	EPI_ISL_18070749
hCoV-19/Shandong/WCDC-087/2023	betacoronavirus	2023-02-03	EPI_ISL_18070750
hCoV-19/Shandong/WCDC-088/2023	betacoronavirus	2023-02-03	EPI_ISL_18070751
hCoV-19/Shandong/WCDC-089/2023	betacoronavirus	2023-02-10	EPI_ISL_18070752
hCoV-19/Shandong/WCDC-090/2023	betacoronavirus	2023-02-10	EPI_ISL_18070753
hCoV-19/Shandong/WCDC-091/2023	betacoronavirus	2023-02-10	EPI_ISL_18070754
hCoV-19/Shandong/WCDC-092/2023	betacoronavirus	2023-02-10	EPI_ISL_18070755
hCoV-19/Shandong/WCDC-093/2023	betacoronavirus	2023-02-10	EPI_ISL_18070756
hCoV-19/Shandong/WCDC-094/2023	betacoronavirus	2023-02-10	EPI_ISL_18070757
hCoV-19/Shandong/WCDC-095/2023	betacoronavirus	2023-02-10	EPI_ISL_18070758
hCoV-19/Shandong/WCDC-096/2023	betacoronavirus	2023-02-10	EPI_ISL_18070759
hCoV-19/Shandong/WCDC-097/2023	betacoronavirus	2023-02-10	EPI_ISL_18070760
hCoV-19/Shandong/WCDC-098/2023	betacoronavirus	2023-02-10	EPI_ISL_18070761
hCoV-19/Shandong/WCDC-099/2023	betacoronavirus	2023-02-10	EPI_ISL_18070762
hCoV-19/Shandong/WCDC-100/2023	betacoronavirus	2023-02-10	EPI_ISL_18070763
hCoV-19/Shandong/WCDC-101/2023	betacoronavirus	2023-02-10	EPI_ISL_18070764
hCoV-19/Shandong/WCDC-102/2023	betacoronavirus	2023-02-10	EPI_ISL_18070765
hCoV-19/Shandong/WCDC-103/2023	betacoronavirus	2023-02-10	EPI_ISL_18070766
hCoV-19/Shandong/WCDC-104/2023	betacoronavirus	2023-02-10	EPI_ISL_18070767
hCoV-19/Shandong/WCDC-105/2023	betacoronavirus	2023-02-10	EPI_ISL_18070768
hCoV-19/Shandong/WCDC-106/2023	betacoronavirus	2023-02-10	EPI_ISL_18070769
hCoV-19/Shandong/WCDC-107/2023	betacoronavirus	2023-02-10	EPI_ISL_18070770
hCoV-19/Shandong/WCDC-108/2023	betacoronavirus	2023-02-17	EPI_ISL_18070771
hCoV-19/Shandong/WCDC-109/2023	betacoronavirus	2023-02-17	EPI_ISL_18070772
hCoV-19/Shandong/WCDC-110/2023	betacoronavirus	2023-02-17	EPI_ISL_18070773
hCoV-19/Shandong/WCDC-111/2023	betacoronavirus	2023-02-17	EPI_ISL_18070774
hCoV-19/Shandong/WCDC-112/2023	betacoronavirus	2023-02-17	EPI_ISL_18070775
hCoV-19/Shandong/WCDC-113/2023	betacoronavirus	2023-02-17	EPI_ISL_18070776
hCoV-19/Shandong/WCDC-114/2023	betacoronavirus	2023-02-17	EPI_ISL_18070777
hCoV-19/Shandong/WCDC-115/2023	betacoronavirus	2023-02-17	EPI_ISL_18070778
hCoV-19/Shandong/WCDC-116/2023	betacoronavirus	2023-02-17	EPI_ISL_18070779
hCoV-19/Shandong/WCDC-117/2023	betacoronavirus	2023-02-17	EPI_ISL_18070780
hCoV-19/Shandong/WCDC-118/2023	betacoronavirus	2023-02-17	EPI_ISL_18070781
hCoV-19/Shandong/WCDC-119/2023	betacoronavirus	2023-02-17	EPI_ISL_18070782
hCoV-19/Shandong/WCDC-120/2023	betacoronavirus	2023-02-17	EPI_ISL_18070783
hCoV-19/Shandong/WCDC-121/2023	betacoronavirus	2023-02-17	EPI_ISL_18070784
hCoV-19/Shandong/WCDC-122/2023	betacoronavirus	2023-02-17	EPI_ISL_18070785
hCoV-19/Shandong/WCDC-123/2023	betacoronavirus	2023-02-17	EPI_ISL_18070786
hCoV-19/Shandong/WCDC-124/2023	betacoronavirus	2023-02-17	EPI_ISL_18070787
hCoV-19/Shandong/WCDC-125/2023	betacoronavirus	2023-02-17	EPI_ISL_18070788
hCoV-19/Shandong/WCDC-126/2023	betacoronavirus	2023-02-17	EPI_ISL_18070789
hCoV-19/Shandong/WCDC-127/2023	betacoronavirus	2023-02-24	EPI_ISL_18070790
hCoV-19/Shandong/WCDC-128/2023	betacoronavirus	2023-02-24	EPI_ISL_18070791
hCoV-19/Shandong/WCDC-129/2023	betacoronavirus	2023-02-24	EPI_ISL_18070792
hCoV-19/Shandong/WCDC-130/2023	betacoronavirus	2023-02-24	EPI_ISL_18070793
hCoV-19/Shandong/WCDC-131/2023	betacoronavirus	2023-02-24	EPI_ISL_18070794
hCoV-19/Shandong/WCDC-132/2023	betacoronavirus	2023-02-24	EPI_ISL_18070795
hCoV-19/Shandong/WCDC-133/2023	betacoronavirus	2023-02-24	EPI_ISL_18070796
hCoV-19/Shandong/WCDC-134/2023	betacoronavirus	2023-02-24	EPI_ISL_18070797
hCoV-19/Shandong/WCDC-135/2023	betacoronavirus	2023-02-24	EPI_ISL_18070798
hCoV-19/Shandong/WCDC-136/2023	betacoronavirus	2023-02-24	EPI_ISL_18070799
hCoV-19/Shandong/WCDC-137/2023	betacoronavirus	2023-02-24	EPI_ISL_18070800
hCoV-19/Shandong/WCDC-138/2023	betacoronavirus	2023-02-24	EPI_ISL_18070801
hCoV-19/Shandong/WCDC-139/2023	betacoronavirus	2023-02-24	EPI_ISL_18070802
hCoV-19/Shandong/WCDC-140/2023	betacoronavirus	2023-02-24	EPI_ISL_18070803
hCoV-19/Shandong/WCDC-141/2023	betacoronavirus	2023-02-24	EPI_ISL_18070804
hCoV-19/Shandong/WCDC-142/2023	betacoronavirus	2023-02-24	EPI_ISL_18070805
hCoV-19/Shandong/WCDC-143/2023	betacoronavirus	2023-02-24	EPI_ISL_18070806
hCoV-19/Shandong/WCDC-144/2023	betacoronavirus	2023-02-24	EPI_ISL_18070807
hCoV-19/Shandong/WCDC-145/2023	betacoronavirus	2023-02-24	EPI_ISL_18070808
hCoV-19/Shandong/WCDC-146/2023	betacoronavirus	2023-02-24	EPI_ISL_18070809
hCoV-19/Shandong/WCDC-147/2023	betacoronavirus	2023-02-24	EPI_ISL_18070810
hCoV-19/Shandong/WCDC-148/2023	betacoronavirus	2023-02-24	EPI_ISL_18070811
hCoV-19/Shandong/WCDC-149/2023	betacoronavirus	2023-02-24	EPI_ISL_18070812
hCoV-19/Shandong/WCDC-150/2023	betacoronavirus	2023-02-24	EPI_ISL_18070813
hCoV-19/Shandong/WCDC-151/2023	betacoronavirus	2023-02-24	EPI_ISL_18070814
hCoV-19/Shandong/WCDC-152/2023	betacoronavirus	2023-02-24	EPI_ISL_18070815
hCoV-19/Shandong/WCDC-153/2023	betacoronavirus	2023-03-03	EPI_ISL_18070816
hCoV-19/Shandong/WCDC-154/2023	betacoronavirus	2023-03-03	EPI_ISL_18070817
hCoV-19/Shandong/WCDC-155/2023	betacoronavirus	2023-03-03	EPI_ISL_18070818
hCoV-19/Shandong/WCDC-156/2023	betacoronavirus	2023-03-03	EPI_ISL_18070819
hCoV-19/Shandong/WCDC-157/2023	betacoronavirus	2023-03-03	EPI_ISL_18070820
hCoV-19/Shandong/WCDC-158/2023	betacoronavirus	2023-03-03	EPI_ISL_18070821
hCoV-19/Shandong/WCDC-159/2023	betacoronavirus	2023-03-03	EPI_ISL_18070822
hCoV-19/Shandong/WCDC-160/2023	betacoronavirus	2023-03-03	EPI_ISL_18070823
hCoV-19/Shandong/WCDC-161/2023	betacoronavirus	2023-03-03	EPI_ISL_18070824
hCoV-19/Shandong/WCDC-162/2023	betacoronavirus	2023-03-03	EPI_ISL_18070825
hCoV-19/Shandong/WCDC-163/2023	betacoronavirus	2023-03-03	EPI_ISL_18070826
hCoV-19/Shandong/WCDC-164/2023	betacoronavirus	2023-03-03	EPI_ISL_18070827
hCoV-19/Shandong/WCDC-165/2023	betacoronavirus	2023-03-03	EPI_ISL_18070828
hCoV-19/Shandong/WCDC-166/2023	betacoronavirus	2023-03-03	EPI_ISL_18070829
hCoV-19/Shandong/WCDC-167/2023	betacoronavirus	2023-03-03	EPI_ISL_18070830
hCoV-19/Shandong/WCDC-168/2023	betacoronavirus	2023-03-03	EPI_ISL_18070831
hCoV-19/Shandong/WCDC-169/2023	betacoronavirus	2023-03-03	EPI_ISL_18070832
hCoV-19/Shandong/WCDC-170/2023	betacoronavirus	2023-03-03	EPI_ISL_18070833
hCoV-19/Shandong/WCDC-171/2023	betacoronavirus	2023-03-03	EPI_ISL_18070834
hCoV-19/Shandong/WCDC-172/2023	betacoronavirus	2023-03-03	EPI_ISL_18070835
hCoV-19/Shandong/WCDC-173/2023	betacoronavirus	2023-03-03	EPI_ISL_18070836
hCoV-19/Shandong/WCDC-174/2023	betacoronavirus	2023-03-03	EPI_ISL_18070837
hCoV-19/Shandong/WCDC-175/2023	betacoronavirus	2023-03-10	EPI_ISL_18070838
hCoV-19/Shandong/WCDC-176/2023	betacoronavirus	2023-03-10	EPI_ISL_18070839
hCoV-19/Shandong/WCDC-177/2023	betacoronavirus	2023-03-10	EPI_ISL_18070840
hCoV-19/Shandong/WCDC-178/2023	betacoronavirus	2023-03-10	EPI_ISL_18070841
hCoV-19/Shandong/WCDC-179/2023	betacoronavirus	2023-03-10	EPI_ISL_18070842
hCoV-19/Shandong/WCDC-180/2023	betacoronavirus	2023-03-10	EPI_ISL_18070843
hCoV-19/Shandong/WCDC-181/2023	betacoronavirus	2023-03-10	EPI_ISL_18070844
hCoV-19/Shandong/WCDC-182/2023	betacoronavirus	2023-03-10	EPI_ISL_18070845
hCoV-19/Shandong/WCDC-183/2023	betacoronavirus	2023-03-10	EPI_ISL_18070846
hCoV-19/Shandong/WCDC-184/2023	betacoronavirus	2023-03-10	EPI_ISL_18070847
hCoV-19/Shandong/WCDC-185/2023	betacoronavirus	2023-03-10	EPI_ISL_18070848
hCoV-19/Shandong/WCDC-186/2023	betacoronavirus	2023-03-10	EPI_ISL_18070849
hCoV-19/Shandong/WCDC-187/2023	betacoronavirus	2023-03-10	EPI_ISL_18070850
hCoV-19/Shandong/WCDC-188/2023	betacoronavirus	2023-03-10	EPI_ISL_18070851
hCoV-19/Shandong/WCDC-189/2023	betacoronavirus	2023-03-10	EPI_ISL_18070852
hCoV-19/Shandong/WCDC-190/2023	betacoronavirus	2023-03-10	EPI_ISL_18070853
hCoV-19/Shandong/WCDC-191/2023	betacoronavirus	2023-03-10	EPI_ISL_18070854
hCoV-19/Shandong/WCDC-192/2023	betacoronavirus	2023-03-10	EPI_ISL_18070855
hCoV-19/Shandong/WCDC-193/2023	betacoronavirus	2023-03-10	EPI_ISL_18070856
hCoV-19/Shandong/WCDC-194/2023	betacoronavirus	2023-03-10	EPI_ISL_18070857
hCoV-19/Shandong/WCDC-195/2023	betacoronavirus	2023-03-10	EPI_ISL_18070858
hCoV-19/Shandong/WCDC-196/2023	betacoronavirus	2023-03-10	EPI_ISL_18070859
hCoV-19/Shandong/WCDC-197/2023	betacoronavirus	2023-03-10	EPI_ISL_18070860
hCoV-19/Shandong/WCDC-198/2023	betacoronavirus	2023-03-10	EPI_ISL_18070861
hCoV-19/Shandong/WCDC-199/2023	betacoronavirus	2023-03-17	EPI_ISL_18070862
hCoV-19/Shandong/WCDC-200/2023	betacoronavirus	2023-03-17	EPI_ISL_18070863
hCoV-19/Shandong/WCDC-201/2023	betacoronavirus	2023-03-17	EPI_ISL_18070864
hCoV-19/Shandong/WCDC-202/2023	betacoronavirus	2023-03-17	EPI_ISL_18070865
hCoV-19/Shandong/WCDC-203/2023	betacoronavirus	2023-03-17	EPI_ISL_18070866
hCoV-19/Shandong/WCDC-204/2023	betacoronavirus	2023-03-17	EPI_ISL_18070867
hCoV-19/Shandong/WCDC-205/2023	betacoronavirus	2023-03-17	EPI_ISL_18070868
hCoV-19/Shandong/WCDC-206/2023	betacoronavirus	2023-03-17	EPI_ISL_18070869
hCoV-19/Shandong/WCDC-207/2023	betacoronavirus	2023-03-17	EPI_ISL_18070870
hCoV-19/Shandong/WCDC-208/2023	betacoronavirus	2023-03-17	EPI_ISL_18070871
hCoV-19/Shandong/WCDC-209/2023	betacoronavirus	2023-03-17	EPI_ISL_18070872
hCoV-19/Shandong/WCDC-210/2023	betacoronavirus	2023-03-17	EPI_ISL_18070873
hCoV-19/Shandong/WCDC-211/2023	betacoronavirus	2023-03-17	EPI_ISL_18070874
hCoV-19/Shandong/WCDC-212/2023	betacoronavirus	2023-03-17	EPI_ISL_18070875
hCoV-19/Shandong/WCDC-213/2023	betacoronavirus	2023-03-17	EPI_ISL_18070876
hCoV-19/Shandong/WCDC-214/2023	betacoronavirus	2023-03-17	EPI_ISL_18070877
hCoV-19/Shandong/WCDC-215/2023	betacoronavirus	2023-03-17	EPI_ISL_18070878
hCoV-19/Shandong/WCDC-216/2023	betacoronavirus	2023-03-17	EPI_ISL_18070879
hCoV-19/Shandong/WCDC-217/2023	betacoronavirus	2023-03-17	EPI_ISL_18070880
hCoV-19/Shandong/WCDC-218/2023	betacoronavirus	2023-03-17	EPI_ISL_18070881
hCoV-19/Shandong/WCDC-219/2023	betacoronavirus	2023-03-17	EPI_ISL_18070882
hCoV-19/Shandong/WCDC-220/2023	betacoronavirus	2023-03-24	EPI_ISL_18070883
hCoV-19/Shandong/WCDC-221/2023	betacoronavirus	2023-03-24	EPI_ISL_18070884
hCoV-19/Shandong/WCDC-222/2023	betacoronavirus	2023-03-24	EPI_ISL_18070885
hCoV-19/Shandong/WCDC-223/2023	betacoronavirus	2023-03-24	EPI_ISL_18070886
hCoV-19/Shandong/WCDC-224/2023	betacoronavirus	2023-03-24	EPI_ISL_18070887
hCoV-19/Shandong/WCDC-225/2023	betacoronavirus	2023-03-24	EPI_ISL_18070888
hCoV-19/Shandong/WCDC-226/2023	betacoronavirus	2023-03-24	EPI_ISL_18070889
hCoV-19/Shandong/WCDC-227/2023	betacoronavirus	2023-03-24	EPI_ISL_18070890
hCoV-19/Shandong/WCDC-228/2023	betacoronavirus	2023-03-24	EPI_ISL_18070891
hCoV-19/Shandong/WCDC-229/2023	betacoronavirus	2023-03-24	EPI_ISL_18070892
hCoV-19/Shandong/WCDC-230/2023	betacoronavirus	2023-03-24	EPI_ISL_18070893
hCoV-19/Shandong/WCDC-231/2023	betacoronavirus	2023-03-24	EPI_ISL_18070894
hCoV-19/Shandong/WCDC-232/2023	betacoronavirus	2023-03-24	EPI_ISL_18070895
hCoV-19/Shandong/WCDC-233/2023	betacoronavirus	2023-03-24	EPI_ISL_18070896
hCoV-19/Shandong/WCDC-234/2023	betacoronavirus	2023-03-24	EPI_ISL_18070897
hCoV-19/Shandong/WCDC-235/2023	betacoronavirus	2023-03-24	EPI_ISL_18070898
hCoV-19/Shandong/WCDC-236/2023	betacoronavirus	2023-03-24	EPI_ISL_18070899
hCoV-19/Shandong/WCDC-237/2023	betacoronavirus	2023-03-31	EPI_ISL_18070900
hCoV-19/Shandong/WCDC-238/2023	betacoronavirus	2023-03-31	EPI_ISL_18070901
hCoV-19/Shandong/WCDC-239/2023	betacoronavirus	2023-03-31	EPI_ISL_18070902
hCoV-19/Shandong/WCDC-240/2023	betacoronavirus	2023-03-31	EPI_ISL_18070903
hCoV-19/Shandong/WCDC-241/2023	betacoronavirus	2023-03-31	EPI_ISL_18070904
hCoV-19/Shandong/WCDC-242/2023	betacoronavirus	2023-03-31	EPI_ISL_18070905
hCoV-19/Shandong/WCDC-243/2023	betacoronavirus	2023-03-31	EPI_ISL_18070906
hCoV-19/Shandong/WCDC-244/2023	betacoronavirus	2023-03-31	EPI_ISL_18070907
hCoV-19/Shandong/WCDC-245/2023	betacoronavirus	2023-03-31	EPI_ISL_18070908
hCoV-19/Shandong/WCDC-246/2023	betacoronavirus	2023-03-31	EPI_ISL_18070909
hCoV-19/Shandong/WCDC-247/2023	betacoronavirus	2023-03-31	EPI_ISL_18070910
hCoV-19/Shandong/WCDC-248/2023	betacoronavirus	2023-03-31	EPI_ISL_18070911
hCoV-19/Shandong/WCDC-249/2023	betacoronavirus	2023-03-31	EPI_ISL_18070912
hCoV-19/Shandong/WCDC-250/2023	betacoronavirus	2023-03-31	EPI_ISL_18070913
